# Supplementary material for: ExpansionHunter Denovo: a computational method for locating known and novel repeat expansions in short-read sequencing data
Source: Genome Biol. 2020 Apr 28;21:102. doi: 10.1186/s13059-020-02017-z (PMC7187524; doi:10.1186/s13059-020-02017-z)
Supplement: Supplementary file 5 — Additional file 5: Table S4. Simulation results for 22 large pathogenic repeat expansions. [file 13059_2020_2017_MOESM5_ESM.xlsx]

## Sheet: Sheet1
GeneID	Pathogenic Lower Bound	Motif	Motif Length	Simulated Size	Size In BP	STR Tool	Rank	STRrank	Zscore||Pval
AFF2	200	GCC	3	200	600	EHDN_Locus	1	1	53.52
AFF2	200	GCC	3	210	630	EHDN_Locus	1	1	42.8
AFF2	200	GCC	3	220	660	EHDN_Locus	1	1	49.23
AFF2	200	GCC	3	250	750	EHDN_Locus	2	2	34.23
AFF2	200	GCC	3	300	900	EHDN_Locus	1	1	41.73
AFF2	200	GCC	3	1200	3600	EHDN_Locus	1	1	46.02
AFF2	200	GCC	3	200	600	EHDN_Motif	5	2	8.8
AFF2	200	GCC	3	210	630	EHDN_Motif	4	1	10.94
AFF2	200	GCC	3	220	660	EHDN_Motif	4	1	13.09
AFF2	200	GCC	3	250	750	EHDN_Motif	2	1	23.81
AFF2	200	GCC	3	300	900	EHDN_Motif	2	1	20.59
AFF2	200	GCC	3	1200	3600	EHDN_Motif	1	1	110.62
AFF2	200	GCC	3	200	600	STRetch	1	1	1.9e-34
AFF2	200	GCC	3	210	630	STRetch	1	1	1.9e-34
AFF2	200	GCC	3	220	660	STRetch	1	1	7.8e-31
AFF2	200	GCC	3	250	750	STRetch	1	1	9.4e-28
AFF2	200	GCC	3	300	900	STRetch	1	1	1.1e-32
AFF2	200	GCC	3	1200	3600	STRetch	1	1	3.4e-27
AFF3	300	GCC	3	300	900	EHDN_Locus	2	2	21.43
AFF3	300	GCC	3	310	930	EHDN_Locus	2	2	40.72
AFF3	300	GCC	3	320	960	EHDN_Locus	2	2	31.07
AFF3	300	GCC	3	350	1050	EHDN_Locus	2	2	27.86
AFF3	300	GCC	3	400	1200	EHDN_Locus	2	2	34.29
AFF3	300	GCC	3	1300	3900	EHDN_Locus	3	3	33.22
AFF3	300	GCC	3	300	900	EHDN_Motif	4	1	12.01
AFF3	300	GCC	3	310	930	EHDN_Motif	2	1	20.59
AFF3	300	GCC	3	320	960	EHDN_Motif	2	1	16.3
AFF3	300	GCC	3	350	1050	EHDN_Motif	2	1	22.73
AFF3	300	GCC	3	400	1200	EHDN_Motif	2	1	28.09
AFF3	300	GCC	3	1300	3900	EHDN_Motif	1	1	126.7
AFF3	300	GCC	3	300	900	STRetch	1	1	6.5e-30
AFF3	300	GCC	3	310	930	STRetch	1	1	1.5e-29
AFF3	300	GCC	3	320	960	STRetch	1	1	8.4e-29
AFF3	300	GCC	3	350	1050	STRetch	1	1	5.6e-31
AFF3	300	GCC	3	400	1200	STRetch	1	1	5e-28
AFF3	300	GCC	3	1300	3900	STRetch	1	1	6.5e-30
ATXN10	280	ATTCT	5	280	1400	EHDN_Locus	21	10	5.36
ATXN10	280	ATTCT	5	290	1450	EHDN_Locus	62	28	3.22
ATXN10	280	ATTCT	5	300	1500	EHDN_Locus	15	9	6.43
ATXN10	280	ATTCT	5	330	1650	EHDN_Locus	9	6	9.65
ATXN10	280	ATTCT	5	380	1900	EHDN_Locus	9	6	9.65
ATXN10	280	ATTCT	5	1280	6400	EHDN_Locus	11	7	7.5
ATXN10	280	ATTCT	5	280	1400	EHDN_Motif	-1	-1	-1
ATXN10	280	ATTCT	5	290	1450	EHDN_Motif	14	2	2.48
ATXN10	280	ATTCT	5	300	1500	EHDN_Motif	6	2	6.77
ATXN10	280	ATTCT	5	330	1650	EHDN_Motif	6	2	5.7
ATXN10	280	ATTCT	5	380	1900	EHDN_Motif	6	2	5.7
ATXN10	280	ATTCT	5	1280	6400	EHDN_Motif	2	1	17.49
ATXN10	280	ATTCT	5	280	1400	STRetch	1	1	1.1e-26
ATXN10	280	ATTCT	5	290	1450	STRetch	1	1	9.5e-30
ATXN10	280	ATTCT	5	300	1500	STRetch	1	1	9.3e-29
ATXN10	280	ATTCT	5	330	1650	STRetch	1	1	9.5e-30
ATXN10	280	ATTCT	5	380	1900	STRetch	1	1	9.3e-29
ATXN10	280	ATTCT	5	1280	6400	STRetch	1	1	1.4e-25
ATXN3	55	CTG	3	55	165	EHDN_Locus	10	6	7.5
ATXN3	55	CTG	3	65	195	EHDN_Locus	5	4	10.72
ATXN3	55	CTG	3	75	225	EHDN_Locus	2	2	21.44
ATXN3	55	CTG	3	105	315	EHDN_Locus	2	2	20.36
ATXN3	55	CTG	3	155	465	EHDN_Locus	2	2	37.51
ATXN3	55	CTG	3	1055	3165	EHDN_Locus	2	2	24.65
ATXN3	55	CTG	3	55	165	EHDN_Motif	-1	-1	-1
ATXN3	55	CTG	3	65	195	EHDN_Motif	-1	-1	-1
ATXN3	55	CTG	3	75	225	EHDN_Motif	-1	-1	-1
ATXN3	55	CTG	3	105	315	EHDN_Motif	-1	-1	-1
ATXN3	55	CTG	3	155	465	EHDN_Motif	13	2	2.88
ATXN3	55	CTG	3	1055	3165	EHDN_Motif	1	1	115.66
ATXN3	55	CTG	3	55	165	STRetch	8	8	2.4e-14
ATXN3	55	CTG	3	65	195	STRetch	4	4	8.3e-22
ATXN3	55	CTG	3	75	225	STRetch	5	5	1.2e-22
ATXN3	55	CTG	3	105	315	STRetch	5	5	2.4e-20
ATXN3	55	CTG	3	155	465	STRetch	5	5	1.6e-21
ATXN3	55	CTG	3	1055	3165	STRetch	5	5	2.4e-20
ATXN8	80	CTG	3	80	240	EHDN_Locus	10	6	7.23
ATXN8	80	CTG	3	90	270	EHDN_Locus	4	3	11.22
ATXN8	80	CTG	3	100	300	EHDN_Locus	8	5	9.79
ATXN8	80	CTG	3	130	390	EHDN_Locus	4	3	15.54
ATXN8	80	CTG	3	180	540	EHDN_Locus	2	2	16.97
ATXN8	80	CTG	3	1080	3240	EHDN_Locus	4	3	14.1
ATXN8	80	CTG	3	80	240	EHDN_Motif	-1	-1	-1
ATXN8	80	CTG	3	90	270	EHDN_Motif	-1	-1	-1
ATXN8	80	CTG	3	100	300	EHDN_Motif	18	3	1.9
ATXN8	80	CTG	3	130	390	EHDN_Motif	27	3	1.1
ATXN8	80	CTG	3	180	540	EHDN_Motif	8	2	4.34
ATXN8	80	CTG	3	1080	3240	EHDN_Motif	1	1	126.94
ATXN8	80	CTG	3	80	240	STRetch	1	1	7.8e-32
ATXN8	80	CTG	3	90	270	STRetch	1	1	1.8e-37
ATXN8	80	CTG	3	100	300	STRetch	1	1	1.5e-33
ATXN8	80	CTG	3	130	390	STRetch	1	1	5.6e-41
ATXN8	80	CTG	3	180	540	STRetch	1	1	6.1e-46
ATXN8	80	CTG	3	1080	3240	STRetch	1	1	5.6e-41
C11orf80	500	GCG	3	500	1500	EHDN_Locus	2	2	27.87
C11orf80	500	GCG	3	510	1530	EHDN_Locus	2	2	30.01
C11orf80	500	GCG	3	520	1560	EHDN_Locus	2	2	27.87
C11orf80	500	GCG	3	550	1650	EHDN_Locus	2	2	33.23
C11orf80	500	GCG	3	600	1800	EHDN_Locus	1	1	42.87
C11orf80	500	GCG	3	1500	4500	EHDN_Locus	2	2	52.52
C11orf80	500	GCG	3	500	1500	EHDN_Motif	1	1	37.74
C11orf80	500	GCG	3	510	1530	EHDN_Motif	1	1	42.03
C11orf80	500	GCG	3	520	1560	EHDN_Motif	1	1	43.1
C11orf80	500	GCG	3	550	1650	EHDN_Motif	1	1	38.81
C11orf80	500	GCG	3	600	1800	EHDN_Motif	1	1	51.67
C11orf80	500	GCG	3	1500	4500	EHDN_Motif	1	1	126.7
C11orf80	500	GCG	3	500	1500	STRetch	1	1	2e-39
C11orf80	500	GCG	3	510	1530	STRetch	1	1	2.4e-50
C11orf80	500	GCG	3	520	1560	STRetch	1	1	8.9e-39
C11orf80	500	GCG	3	550	1650	STRetch	1	1	2.6e-41
C11orf80	500	GCG	3	600	1800	STRetch	1	1	4.4e-43
C11orf80	500	GCG	3	1500	4500	STRetch	1	1	2e-39
C9orf72	30	GGCCCC	6	30	180	EHDN_Locus	5	4	10.71
C9orf72	30	GGCCCC	6	40	240	EHDN_Locus	2	2	20.36
C9orf72	30	GGCCCC	6	50	300	EHDN_Locus	2	2	31.07
C9orf72	30	GGCCCC	6	80	480	EHDN_Locus	1	1	45.01
C9orf72	30	GGCCCC	6	130	780	EHDN_Locus	2	2	38.58
C9orf72	30	GGCCCC	6	1030	6180	EHDN_Locus	1	1	41.79
C9orf72	30	GGCCCC	6	30	180	EHDN_Motif	-1	-1	-1
C9orf72	30	GGCCCC	6	40	240	EHDN_Motif	-1	-1	-1
C9orf72	30	GGCCCC	6	50	300	EHDN_Motif	18	3	2.14
C9orf72	30	GGCCCC	6	80	480	EHDN_Motif	10	2	3.22
C9orf72	30	GGCCCC	6	130	780	EHDN_Motif	2	1	23.58
C9orf72	30	GGCCCC	6	1030	6180	EHDN_Motif	1	1	391.22
C9orf72	30	GGCCCC	6	30	180	STRetch	14	14	6.3e-07
C9orf72	30	GGCCCC	6	40	240	STRetch	11	11	1.4e-09
C9orf72	30	GGCCCC	6	50	300	STRetch	10	10	3e-11
C9orf72	30	GGCCCC	6	80	480	STRetch	10	10	2.8e-10
C9orf72	30	GGCCCC	6	130	780	STRetch	10	10	5.5e-10
C9orf72	30	GGCCCC	6	1030	6180	STRetch	10	10	2.8e-10
CBL	500	CGG	3	500	1500	EHDN_Locus	2	2	34.3
CBL	500	CGG	3	510	1530	EHDN_Locus	1	1	42.87
CBL	500	CGG	3	520	1560	EHDN_Locus	2	2	39.66
CBL	500	CGG	3	550	1650	EHDN_Locus	1	1	41.8
CBL	500	CGG	3	600	1800	EHDN_Locus	2	2	38.59
CBL	500	CGG	3	1500	4500	EHDN_Locus	2	2	45.02
CBL	500	CGG	3	500	1500	EHDN_Motif	1	1	37.74
CBL	500	CGG	3	510	1530	EHDN_Motif	1	1	36.67
CBL	500	CGG	3	520	1560	EHDN_Motif	1	1	38.81
CBL	500	CGG	3	550	1650	EHDN_Motif	1	1	39.88
CBL	500	CGG	3	600	1800	EHDN_Motif	1	1	58.1
CBL	500	CGG	3	1500	4500	EHDN_Motif	1	1	152.42
CBL	500	CGG	3	500	1500	STRetch	1	1	3.4e-43
CBL	500	CGG	3	510	1530	STRetch	1	1	6.4e-47
CBL	500	CGG	3	520	1560	STRetch	1	1	4.5e-48
CBL	500	CGG	3	550	1650	STRetch	1	1	4.5e-48
CBL	500	CGG	3	600	1800	STRetch	1	1	6.4e-47
CBL	500	CGG	3	1500	4500	STRetch	1	1	2.5e-46
CNBP	50	CAGG	4	50	200	EHDN_Locus	2	2	28.94
CNBP	50	CAGG	4	60	240	EHDN_Locus	2	2	28.94
CNBP	50	CAGG	4	70	280	EHDN_Locus	1	1	41.8
CNBP	50	CAGG	4	100	400	EHDN_Locus	2	2	36.44
CNBP	50	CAGG	4	150	600	EHDN_Locus	1	1	50.38
CNBP	50	CAGG	4	1050	4200	EHDN_Locus	1	1	46.09
CNBP	50	CAGG	4	50	200	EHDN_Motif	-1	-1	-1
CNBP	50	CAGG	4	60	240	EHDN_Motif	-1	-1	-1
CNBP	50	CAGG	4	70	280	EHDN_Motif	27	3	1.07
CNBP	50	CAGG	4	100	400	EHDN_Motif	8	2	4.29
CNBP	50	CAGG	4	150	600	EHDN_Motif	4	1	13.93
CNBP	50	CAGG	4	1050	4200	EHDN_Motif	1	1	183.28
CNBP	50	CAGG	4	50	200	STRetch	1	1	9.1e-34
CNBP	50	CAGG	4	60	240	STRetch	1	1	3.1e-38
CNBP	50	CAGG	4	70	280	STRetch	1	1	3.9e-45
CNBP	50	CAGG	4	100	400	STRetch	1	1	6.6e-41
CNBP	50	CAGG	4	150	600	STRetch	1	1	2.2e-48
CNBP	50	CAGG	4	1050	4200	STRetch	1	1	5.6e-44
CSTB	40	CGCGGGGCGGGG	12	40	480	EHDN_Locus	2	-1	32.15
CSTB	40	CGCGGGGCGGGG	12	50	600	EHDN_Locus	2	-1	31.08
CSTB	40	CGCGGGGCGGGG	12	60	720	EHDN_Locus	2	-1	38.59
CSTB	40	CGCGGGGCGGGG	12	90	1080	EHDN_Locus	1	-1	52.52
CSTB	40	CGCGGGGCGGGG	12	140	1680	EHDN_Locus	1	-1	43.94
CSTB	40	CGCGGGGCGGGG	12	1040	12480	EHDN_Locus	2	-1	27.87
CSTB	40	CGCGGGGCGGGG	12	40	480	EHDN_Motif	8	-1	4.29
CSTB	40	CGCGGGGCGGGG	12	50	600	EHDN_Motif	5	-1	8.57
CSTB	40	CGCGGGGCGGGG	12	60	720	EHDN_Motif	3	-1	15.01
CSTB	40	CGCGGGGCGGGG	12	90	1080	EHDN_Motif	1	-1	33.23
CSTB	40	CGCGGGGCGGGG	12	140	1680	EHDN_Motif	1	-1	52.52
CSTB	40	CGCGGGGCGGGG	12	1040	12480	EHDN_Motif	1	-1	572.36
CSTB	40	CGCGGGGCGGGG	12	40	480	STRetch	-1	-1	-1
CSTB	40	CGCGGGGCGGGG	12	50	600	STRetch	-1	-1	-1
CSTB	40	CGCGGGGCGGGG	12	60	720	STRetch	-1	-1	-1
CSTB	40	CGCGGGGCGGGG	12	90	1080	STRetch	-1	-1	-1
CSTB	40	CGCGGGGCGGGG	12	140	1680	STRetch	-1	-1	-1
CSTB	40	CGCGGGGCGGGG	12	1040	12480	STRetch	-1	-1	-1
DIP2B	500	GGC	3	500	1500	EHDN_Locus	1	1	43.94
DIP2B	500	GGC	3	510	1530	EHDN_Locus	1	1	48.23
DIP2B	500	GGC	3	520	1560	EHDN_Locus	2	2	30.01
DIP2B	500	GGC	3	550	1650	EHDN_Locus	2	2	32.15
DIP2B	500	GGC	3	600	1800	EHDN_Locus	2	2	37.51
DIP2B	500	GGC	3	1500	4500	EHDN_Locus	3	3	38.58
DIP2B	500	GGC	3	500	1500	EHDN_Motif	1	1	38.81
DIP2B	500	GGC	3	510	1530	EHDN_Motif	1	1	49.53
DIP2B	500	GGC	3	520	1560	EHDN_Motif	1	1	44.17
DIP2B	500	GGC	3	550	1650	EHDN_Motif	1	1	43.1
DIP2B	500	GGC	3	600	1800	EHDN_Motif	1	1	45.24
DIP2B	500	GGC	3	1500	4500	EHDN_Motif	1	1	133.13
DIP2B	500	GGC	3	500	1500	STRetch	-1	-1	-1
DIP2B	500	GGC	3	510	1530	STRetch	-1	-1	-1
DIP2B	500	GGC	3	520	1560	STRetch	-1	-1	-1
DIP2B	500	GGC	3	550	1650	STRetch	-1	-1	-1
DIP2B	500	GGC	3	600	1800	STRetch	-1	-1	-1
DIP2B	500	GGC	3	1500	4500	STRetch	-1	-1	-1
FMR1	200	CGG	3	200	600	EHDN_Locus	2	2	36.98
FMR1	200	CGG	3	210	630	EHDN_Locus	1	1	50.96
FMR1	200	CGG	3	220	660	EHDN_Locus	2	2	33.76
FMR1	200	CGG	3	250	750	EHDN_Locus	2	2	36.98
FMR1	200	CGG	3	300	900	EHDN_Locus	1	1	41.26
FMR1	200	CGG	3	1200	3600	EHDN_Locus	1	1	45.55
FMR1	200	CGG	3	200	600	EHDN_Motif	8	2	4.51
FMR1	200	CGG	3	210	630	EHDN_Motif	4	1	12.01
FMR1	200	CGG	3	220	660	EHDN_Motif	4	1	14.16
FMR1	200	CGG	3	250	750	EHDN_Motif	4	1	14.16
FMR1	200	CGG	3	300	900	EHDN_Motif	2	1	15.23
FMR1	200	CGG	3	1200	3600	EHDN_Motif	1	1	103.12
FMR1	200	CGG	3	200	600	STRetch	16	16	3.2e-07
FMR1	200	CGG	3	210	630	STRetch	11	11	2.7e-08
FMR1	200	CGG	3	220	660	STRetch	15	15	4.8e-07
FMR1	200	CGG	3	250	750	STRetch	14	14	3.7e-07
FMR1	200	CGG	3	300	900	STRetch	13	13	1e-07
FMR1	200	CGG	3	1200	3600	STRetch	11	11	4.9e-08
FRA10AC1	200	CCG	3	200	600	EHDN_Locus	1	1	46.09
FRA10AC1	200	CCG	3	210	630	EHDN_Locus	1	1	42.87
FRA10AC1	200	CCG	3	220	660	EHDN_Locus	1	1	47.16
FRA10AC1	200	CCG	3	250	750	EHDN_Locus	2	2	34.3
FRA10AC1	200	CCG	3	300	900	EHDN_Locus	2	2	39.66
FRA10AC1	200	CCG	3	1200	3600	EHDN_Locus	2	2	47.16
FRA10AC1	200	CCG	3	200	600	EHDN_Motif	8	2	4.51
FRA10AC1	200	CCG	3	210	630	EHDN_Motif	10	2	3.44
FRA10AC1	200	CCG	3	220	660	EHDN_Motif	4	1	13.09
FRA10AC1	200	CCG	3	250	750	EHDN_Motif	2	1	18.45
FRA10AC1	200	CCG	3	300	900	EHDN_Motif	4	1	12.01
FRA10AC1	200	CCG	3	1200	3600	EHDN_Motif	1	1	102.05
FRA10AC1	200	CCG	3	200	600	STRetch	1	1	1.3e-38
FRA10AC1	200	CCG	3	210	630	STRetch	1	1	1.2e-36
FRA10AC1	200	CCG	3	220	660	STRetch	1	1	6.2e-41
FRA10AC1	200	CCG	3	250	750	STRetch	1	1	2.2e-33
FRA10AC1	200	CCG	3	300	900	STRetch	1	1	1.7e-40
FRA10AC1	200	CCG	3	1200	3600	STRetch	1	1	6.2e-41
FXN	66	GAA	3	66	198	EHDN_Locus	4	3	15.01
FXN	66	GAA	3	76	228	EHDN_Locus	2	2	27.87
FXN	66	GAA	3	86	258	EHDN_Locus	2	2	18.22
FXN	66	GAA	3	116	348	EHDN_Locus	2	2	36.44
FXN	66	GAA	3	166	498	EHDN_Locus	2	2	34.3
FXN	66	GAA	3	1066	3198	EHDN_Locus	1	1	45.02
FXN	66	GAA	3	66	198	EHDN_Motif	-1	-1	-1
FXN	66	GAA	3	76	228	EHDN_Motif	-1	-1	-1
FXN	66	GAA	3	86	258	EHDN_Motif	-1	-1	-1
FXN	66	GAA	3	116	348	EHDN_Motif	-1	-1	-1
FXN	66	GAA	3	166	498	EHDN_Motif	-1	-1	-1
FXN	66	GAA	3	1066	3198	EHDN_Motif	4	1	12.14
FXN	66	GAA	3	66	198	STRetch	19	19	0.00017
FXN	66	GAA	3	76	228	STRetch	10	10	1.1e-08
FXN	66	GAA	3	86	258	STRetch	10	10	1.1e-10
FXN	66	GAA	3	116	348	STRetch	7	7	8.1e-16
FXN	66	GAA	3	166	498	STRetch	7	7	8.1e-16
FXN	66	GAA	3	1066	3198	STRetch	5	5	1.1e-18
GLS	650	GCA	3	650	1950	EHDN_Locus	2	2	31.08
GLS	650	GCA	3	660	1980	EHDN_Locus	2	2	40.73
GLS	650	GCA	3	670	2010	EHDN_Locus	2	2	28.94
GLS	650	GCA	3	700	2100	EHDN_Locus	1	1	43.94
GLS	650	GCA	3	750	2250	EHDN_Locus	2	2	37.51
GLS	650	GCA	3	1650	4950	EHDN_Locus	2	2	31.08
GLS	650	GCA	3	650	1950	EHDN_Motif	1	1	65.26
GLS	650	GCA	3	660	1980	EHDN_Motif	1	1	72.79
GLS	650	GCA	3	670	2010	EHDN_Motif	1	1	63.76
GLS	650	GCA	3	700	2100	EHDN_Motif	1	1	77.3
GLS	650	GCA	3	750	2250	EHDN_Motif	1	1	72.79
GLS	650	GCA	3	1650	4950	EHDN_Motif	1	1	202.91
GLS	650	GCA	3	650	1950	STRetch	1	1	3.3e-37
GLS	650	GCA	3	660	1980	STRetch	1	1	2.7e-47
GLS	650	GCA	3	670	2010	STRetch	1	1	1.8e-36
GLS	650	GCA	3	700	2100	STRetch	1	1	2.2e-48
GLS	650	GCA	3	750	2250	STRetch	1	1	5.4e-42
GLS	650	GCA	3	1650	4950	STRetch	1	1	1.2e-38
LOC642361-NUTM2B-AS1	90	CGG	3	90	270	EHDN_Locus	-1	-1	-1
LOC642361-NUTM2B-AS1	90	CGG	3	100	300	EHDN_Locus	-1	-1	-1
LOC642361-NUTM2B-AS1	90	CGG	3	110	330	EHDN_Locus	-1	-1	-1
LOC642361-NUTM2B-AS1	90	CGG	3	140	420	EHDN_Locus	-1	-1	-1
LOC642361-NUTM2B-AS1	90	CGG	3	190	570	EHDN_Locus	-1	-1	-1
LOC642361-NUTM2B-AS1	90	CGG	3	1090	3270	EHDN_Locus	-1	-1	-1
LOC642361-NUTM2B-AS1	90	CGG	3	90	270	EHDN_Motif	-1	-1	-1
LOC642361-NUTM2B-AS1	90	CGG	3	100	300	EHDN_Motif	-1	-1	-1
LOC642361-NUTM2B-AS1	90	CGG	3	110	330	EHDN_Motif	-1	-1	-1
LOC642361-NUTM2B-AS1	90	CGG	3	140	420	EHDN_Motif	10	2	3.44
LOC642361-NUTM2B-AS1	90	CGG	3	190	570	EHDN_Motif	4	1	10.94
LOC642361-NUTM2B-AS1	90	CGG	3	1090	3270	EHDN_Motif	1	1	191.01
LOC642361-NUTM2B-AS1	90	CGG	3	90	270	STRetch	-1	-1	-1
LOC642361-NUTM2B-AS1	90	CGG	3	100	300	STRetch	-1	-1	-1
LOC642361-NUTM2B-AS1	90	CGG	3	110	330	STRetch	-1	-1	-1
LOC642361-NUTM2B-AS1	90	CGG	3	140	420	STRetch	-1	-1	-1
LOC642361-NUTM2B-AS1	90	CGG	3	190	570	STRetch	-1	-1	-1
LOC642361-NUTM2B-AS1	90	CGG	3	1090	3270	STRetch	-1	-1	-1
LRP12	90	CCG	3	90	270	EHDN_Locus	2	2	23.58
LRP12	90	CCG	3	100	300	EHDN_Locus	2	2	30.01
LRP12	90	CCG	3	110	330	EHDN_Locus	2	2	35.37
LRP12	90	CCG	3	140	420	EHDN_Locus	1	1	46.09
LRP12	90	CCG	3	190	570	EHDN_Locus	2	2	39.66
LRP12	90	CCG	3	1090	3270	EHDN_Locus	3	3	35.37
LRP12	90	CCG	3	90	270	EHDN_Motif	-1	-1	-1
LRP12	90	CCG	3	100	300	EHDN_Motif	-1	-1	-1
LRP12	90	CCG	3	110	330	EHDN_Motif	24	3	1.3
LRP12	90	CCG	3	140	420	EHDN_Motif	6	2	5.58
LRP12	90	CCG	3	190	570	EHDN_Motif	10	2	3.44
LRP12	90	CCG	3	1090	3270	EHDN_Motif	1	1	103.12
LRP12	90	CCG	3	90	270	STRetch	1	1	7.6e-44
LRP12	90	CCG	3	100	300	STRetch	1	1	1e-45
LRP12	90	CCG	3	110	330	STRetch	1	1	1e-45
LRP12	90	CCG	3	140	420	STRetch	1	1	2.7e-50
LRP12	90	CCG	3	190	570	STRetch	1	1	7.6e-44
LRP12	90	CCG	3	1090	3270	STRetch	1	1	7.2e-42
NOP56	1500	GGCCTG	6	1500	9000	EHDN_Locus	2	2	20
NOP56	1500	GGCCTG	6	1510	9060	EHDN_Locus	2	2	20
NOP56	1500	GGCCTG	6	1520	9120	EHDN_Locus	2	2	20
NOP56	1500	GGCCTG	6	1550	9300	EHDN_Locus	2	2	20
NOP56	1500	GGCCTG	6	1600	9600	EHDN_Locus	2	2	20
NOP56	1500	GGCCTG	6	2500	15000	EHDN_Locus	2	2	20
NOP56	1500	GGCCTG	6	1500	9000	EHDN_Motif	1	1	582
NOP56	1500	GGCCTG	6	1510	9060	EHDN_Motif	1	1	557.35
NOP56	1500	GGCCTG	6	1520	9120	EHDN_Motif	1	1	585.22
NOP56	1500	GGCCTG	6	1550	9300	EHDN_Motif	1	1	598.08
NOP56	1500	GGCCTG	6	1600	9600	EHDN_Motif	1	1	595.94
NOP56	1500	GGCCTG	6	2500	15000	EHDN_Motif	1	1	986.08
NOP56	1500	GGCCTG	6	1500	9000	STRetch	1	1	2.3e-36
NOP56	1500	GGCCTG	6	1510	9060	STRetch	1	1	5.4e-40
NOP56	1500	GGCCTG	6	1520	9120	STRetch	1	1	3.1e-38
NOP56	1500	GGCCTG	6	1550	9300	STRetch	1	1	1.1e-33
NOP56	1500	GGCCTG	6	1600	9600	STRetch	1	1	8.9e-44
NOP56	1500	GGCCTG	6	2500	15000	STRetch	1	1	2.9e-43
NOTCH2NLC-NBPF19	90	GGC	3	90	270	EHDN_Locus	-1	-1	-1
NOTCH2NLC-NBPF19	90	GGC	3	100	300	EHDN_Locus	-1	-1	-1
NOTCH2NLC-NBPF19	90	GGC	3	110	330	EHDN_Locus	-1	-1	-1
NOTCH2NLC-NBPF19	90	GGC	3	140	420	EHDN_Locus	-1	-1	-1
NOTCH2NLC-NBPF19	90	GGC	3	190	570	EHDN_Locus	-1	-1	-1
NOTCH2NLC-NBPF19	90	GGC	3	1090	3270	EHDN_Locus	-1	-1	-1
NOTCH2NLC-NBPF19	90	GGC	3	90	270	EHDN_Motif	-1	-1	-1
NOTCH2NLC-NBPF19	90	GGC	3	100	300	EHDN_Motif	-1	-1	-1
NOTCH2NLC-NBPF19	90	GGC	3	110	330	EHDN_Motif	15	2	2.37
NOTCH2NLC-NBPF19	90	GGC	3	140	420	EHDN_Motif	15	2	2.37
NOTCH2NLC-NBPF19	90	GGC	3	190	570	EHDN_Motif	2	1	15.23
NOTCH2NLC-NBPF19	90	GGC	3	1090	3270	EHDN_Motif	1	1	211.38
NOTCH2NLC-NBPF19	90	GGC	3	90	270	STRetch	-1	-1	-1
NOTCH2NLC-NBPF19	90	GGC	3	100	300	STRetch	-1	-1	-1
NOTCH2NLC-NBPF19	90	GGC	3	110	330	STRetch	-1	-1	-1
NOTCH2NLC-NBPF19	90	GGC	3	140	420	STRetch	-1	-1	-1
NOTCH2NLC-NBPF19	90	GGC	3	190	570	STRetch	-1	-1	-1
NOTCH2NLC-NBPF19	90	GGC	3	1090	3270	STRetch	-1	-1	-1
TMEM185A	300	GCC	3	300	900	EHDN_Locus	2	2	37.51
TMEM185A	300	GCC	3	310	930	EHDN_Locus	2	2	34.3
TMEM185A	300	GCC	3	320	960	EHDN_Locus	1	1	45.02
TMEM185A	300	GCC	3	350	1050	EHDN_Locus	2	2	39.66
TMEM185A	300	GCC	3	400	1200	EHDN_Locus	2	2	39.66
TMEM185A	300	GCC	3	1300	3900	EHDN_Locus	2	2	49.3
TMEM185A	300	GCC	3	300	900	EHDN_Motif	2	1	22.73
TMEM185A	300	GCC	3	310	930	EHDN_Motif	2	1	21.66
TMEM185A	300	GCC	3	320	960	EHDN_Motif	2	1	25.95
TMEM185A	300	GCC	3	350	1050	EHDN_Motif	2	1	20.59
TMEM185A	300	GCC	3	400	1200	EHDN_Motif	2	1	25.95
TMEM185A	300	GCC	3	1300	3900	EHDN_Motif	1	1	113.84
TMEM185A	300	GCC	3	300	900	STRetch	-1	-1	-1
TMEM185A	300	GCC	3	310	930	STRetch	-1	-1	-1
TMEM185A	300	GCC	3	320	960	STRetch	-1	-1	-1
TMEM185A	300	GCC	3	350	1050	STRetch	-1	-1	-1
TMEM185A	300	GCC	3	400	1200	STRetch	-1	-1	-1
TMEM185A	300	GCC	3	1300	3900	STRetch	-1	-1	-1
XYLT1	500	GCC	3	500	1500	EHDN_Locus	2	2	38.53
XYLT1	500	GCC	3	510	1530	EHDN_Locus	1	1	42.81
XYLT1	500	GCC	3	520	1560	EHDN_Locus	1	1	42.81
XYLT1	500	GCC	3	550	1650	EHDN_Locus	2	2	28.88
XYLT1	500	GCC	3	600	1800	EHDN_Locus	2	2	34.24
XYLT1	500	GCC	3	1500	4500	EHDN_Locus	2	2	53.53
XYLT1	500	GCC	3	500	1500	EHDN_Motif	1	1	40.95
XYLT1	500	GCC	3	510	1530	EHDN_Motif	1	1	47.39
XYLT1	500	GCC	3	520	1560	EHDN_Motif	1	1	40.95
XYLT1	500	GCC	3	550	1650	EHDN_Motif	1	1	42.03
XYLT1	500	GCC	3	600	1800	EHDN_Motif	1	1	47.39
XYLT1	500	GCC	3	1500	4500	EHDN_Motif	1	1	126.7
XYLT1	500	GCC	3	500	1500	STRetch	-1	-1	-1
XYLT1	500	GCC	3	510	1530	STRetch	-1	-1	-1
XYLT1	500	GCC	3	520	1560	STRetch	-1	-1	-1
XYLT1	500	GCC	3	550	1650	STRetch	-1	-1	-1
XYLT1	500	GCC	3	600	1800	STRetch	-1	-1	-1
XYLT1	500	GCC	3	1500	4500	STRetch	-1	-1	-1
ZNF713	85	CGG	3	85	255	EHDN_Locus	2	2	28.92
ZNF713	85	CGG	3	95	285	EHDN_Locus	2	2	26.79
ZNF713	85	CGG	3	105	315	EHDN_Locus	2	2	20.35
ZNF713	85	CGG	3	135	405	EHDN_Locus	1	1	49.29
ZNF713	85	CGG	3	185	555	EHDN_Locus	2	2	31.08
ZNF713	85	CGG	3	1085	3255	EHDN_Locus	3	3	30.01
ZNF713	85	CGG	3	85	255	EHDN_Motif	-1	-1	-1
ZNF713	85	CGG	3	95	285	EHDN_Motif	-1	-1	-1
ZNF713	85	CGG	3	105	315	EHDN_Motif	-1	-1	-1
ZNF713	85	CGG	3	135	405	EHDN_Motif	24	3	1.3
ZNF713	85	CGG	3	185	555	EHDN_Motif	15	2	2.37
ZNF713	85	CGG	3	1085	3255	EHDN_Motif	1	1	99.9
ZNF713	85	CGG	3	85	255	STRetch	1	1	2.3e-41
ZNF713	85	CGG	3	95	285	STRetch	1	1	2.3e-39
ZNF713	85	CGG	3	105	315	STRetch	1	1	1.2e-45
ZNF713	85	CGG	3	135	405	STRetch	1	1	2.3e-41
ZNF713	85	CGG	3	185	555	STRetch	1	1	2.9e-43
ZNF713	85	CGG	3	1085	3255	STRetch	1	1	9e-47
