# Supplementary material for: ExpansionHunter Denovo: a computational method for locating known and novel repeat expansions in short-read sequencing data
Source: Genome Biol. 2020 Apr 28;21:102. doi: 10.1186/s13059-020-02017-z (PMC7187524; doi:10.1186/s13059-020-02017-z)
Supplement: Supplementary file 9 — Additional file 9: Table S8. Overview of existing methods for detecting repeat expansions based on short-read data. [file 13059_2020_2017_MOESM9_ESM.xlsx]

## Sheet: Sheet1
Software	Repeat Catalog Required	Computational Expense	Evaluation method	Notes
ExpansionHunter	Yes	Linear (~seconds per locus)	Genotyping
exSTRa	Yes	Linear (~seconds per locus)	Outlier test for expansions
STRetch	Yes	Realign sample and search genome wide (~ CPU days)	Outlier test for expansions	Detect expansions mapping to decoy chromosome (limited for expansions smaller than read length)
TREDPARSE	Yes	Search built in catalog (~ CPU minutes)	Genotyping and likelihood of pathogenicity	Maximum size threshold (300 repeats)
GangSTR	Yes	Linear (< second per locus)	Genotyping
ExpansionHunter Denovo	No	Search genome wide (~ CPU hour)	Case-control and outlier test for expansions	Target expansions larger than the read length
